# Supplementary material for: Proteotyping of Campylobacter jejuni by MALDI-TOF MS and Strain Solution Version 2 Software
Source: Microorganisms. 2023 Jan 12;11(1):202. doi: 10.3390/microorganisms11010202 (PMC9866418; doi:10.3390/microorganisms11010202)
Supplement: Supplementary file 1 [file microorganisms-11-00202-s001.zip]

Archive with 1 entries (1 files):
- microorganisms-2128625-supplementary.pdf
